# Supplementary material for: Occurrence and Genotypic Identification of Blastocystis spp., Enterocytozoon bieneusi, and Giardia duodenalis in Leizhou Black Goats in Zhanjiang City, Guangdong Province, China
Source: Animals (Basel). 2023 Aug 31;13(17):2777. doi: 10.3390/ani13172777 (PMC10486513; doi:10.3390/ani13172777)
Supplement: Supplementary file 1 [file animals-13-02777-s001.zip]

Archive with 165 entries (162 files):
- File S1. The raw sequences of the SSU rRNA gene of Blastocystis spp. used for phylogenetic analysis.   updated 8.30/
- File S1. The raw sequences of the SSU rRNA gene of Blastocystis spp. used for phylogenetic analysis.   updated 8.30/ZJ-100_[SSUF].seq
- File S1. The raw sequences of the SSU rRNA gene of Blastocystis spp. used for phylogenetic analysis.   updated 8.30/ZJ-101_[SSUF].seq
- File S1. The raw sequences of the SSU rRNA gene of Blastocystis spp. used for phylogenetic analysis.   updated 8.30/ZJ-102_[SSUF].seq
- File S1. The raw sequences of the SSU rRNA gene of Blastocystis spp. used for phylogenetic analysis.   updated 8.30/ZJ-108_[SSUF].seq
- File S1. The raw sequences of the SSU rRNA gene of Blastocystis spp. used for phylogenetic analysis.   updated 8.30/ZJ-10_[SSUF].seq
- File S1. The raw sequences of the SSU rRNA gene of Blastocystis spp. used for phylogenetic analysis.   updated 8.30/ZJ-110_[SSUF].seq
- File S1. The raw sequences of the SSU rRNA gene of Blastocystis spp. used for phylogenetic analysis.   updated 8.30/ZJ-111_[SSUF].seq
- File S1. The raw sequences of the SSU rRNA gene of Blastocystis spp. used for phylogenetic analysis.   updated 8.30/ZJ-112_[SSUF].seq
- File S1. The raw sequences of the SSU rRNA gene of Blastocystis spp. used for phylogenetic analysis.   updated 8.30/ZJ-115_[SSUF].seq
- File S1. The raw sequences of the SSU rRNA gene of Blastocystis spp. used for phylogenetic analysis.   updated 8.30/ZJ-116_[SSUF].seq
- File S1. The raw sequences of the SSU rRNA gene of Blastocystis spp. used for phylogenetic analysis.   updated 8.30/ZJ-117_[SSUF].seq
- File S1. The raw sequences of the SSU rRNA gene of Blastocystis spp. used for phylogenetic analysis.   updated 8.30/ZJ-119_[SSUF].seq
- File S1. The raw sequences of the SSU rRNA gene of Blastocystis spp. used for phylogenetic analysis.   updated 8.30/ZJ-146_[SSUF].seq
- File S1. The raw sequences of the SSU rRNA gene of Blastocystis spp. used for phylogenetic analysis.   updated 8.30/ZJ-147_[SSUF].seq
- File S1. The raw sequences of the SSU rRNA gene of Blastocystis spp. used for phylogenetic analysis.   updated 8.30/ZJ-148_[SSUF].seq
- File S1. The raw sequences of the SSU rRNA gene of Blastocystis spp. used for phylogenetic analysis.   updated 8.30/ZJ-155_[SSUF].seq
- File S1. The raw sequences of the SSU rRNA gene of Blastocystis spp. used for phylogenetic analysis.   updated 8.30/ZJ-159_[SSUF].seq
- File S1. The raw sequences of the SSU rRNA gene of Blastocystis spp. used for phylogenetic analysis.   updated 8.30/ZJ-161_[SSUF].seq
- File S1. The raw sequences of the SSU rRNA gene of Blastocystis spp. used for phylogenetic analysis.   updated 8.30/ZJ-163_[SSUF].seq
- File S1. The raw sequences of the SSU rRNA gene of Blastocystis spp. used for phylogenetic analysis.   updated 8.30/ZJ-170_[SSUF].seq
- File S1. The raw sequences of the SSU rRNA gene of Blastocystis spp. used for phylogenetic analysis.   updated 8.30/ZJ-175_[SSUF].seq
- File S1. The raw sequences of the SSU rRNA gene of Blastocystis spp. used for phylogenetic analysis.   updated 8.30/ZJ-176_[SSUF].seq
- File S1. The raw sequences of the SSU rRNA gene of Blastocystis spp. used for phylogenetic analysis.   updated 8.30/ZJ-177_[SSUF].seq
- File S1. The raw sequences of the SSU rRNA gene of Blastocystis spp. used for phylogenetic analysis.   updated 8.30/ZJ-179_[SSUF].seq
- File S1. The raw sequences of the SSU rRNA gene of Blastocystis spp. used for phylogenetic analysis.   updated 8.30/ZJ-184_[SSUF].seq
- File S1. The raw sequences of the SSU rRNA gene of Blastocystis spp. used for phylogenetic analysis.   updated 8.30/ZJ-185_[SSUF].seq
- File S1. The raw sequences of the SSU rRNA gene of Blastocystis spp. used for phylogenetic analysis.   updated 8.30/ZJ-188_[SSUF].seq
- File S1. The raw sequences of the SSU rRNA gene of Blastocystis spp. used for phylogenetic analysis.   updated 8.30/ZJ-18[SSUF].seq
- File S1. The raw sequences of the SSU rRNA gene of Blastocystis spp. used for phylogenetic analysis.   updated 8.30/ZJ-192_[SSUF].seq
- File S1. The raw sequences of the SSU rRNA gene of Blastocystis spp. used for phylogenetic analysis.   updated 8.30/ZJ-196_[SSUF].seq
- File S1. The raw sequences of the SSU rRNA gene of Blastocystis spp. used for phylogenetic analysis.   updated 8.30/ZJ-199_[SSUF].seq
- File S1. The raw sequences of the SSU rRNA gene of Blastocystis spp. used for phylogenetic analysis.   updated 8.30/ZJ-19_[SSUF].seq
- File S1. The raw sequences of the SSU rRNA gene of Blastocystis spp. used for phylogenetic analysis.   updated 8.30/ZJ-1_[SSUF].seq
- File S1. The raw sequences of the SSU rRNA gene of Blastocystis spp. used for phylogenetic analysis.   updated 8.30/ZJ-203_[SSUF].seq
- File S1. The raw sequences of the SSU rRNA gene of Blastocystis spp. used for phylogenetic analysis.   updated 8.30/ZJ-205_[SSUF].seq
- File S1. The raw sequences of the SSU rRNA gene of Blastocystis spp. used for phylogenetic analysis.   updated 8.30/ZJ-20_[SSUF].seq
- File S1. The raw sequences of the SSU rRNA gene of Blastocystis spp. used for phylogenetic analysis.   updated 8.30/ZJ-214_[SSUF].seq
- File S1. The raw sequences of the SSU rRNA gene of Blastocystis spp. used for phylogenetic analysis.   updated 8.30/ZJ-216_[SSUF].seq
- File S1. The raw sequences of the SSU rRNA gene of Blastocystis spp. used for phylogenetic analysis.   updated 8.30/ZJ-218_[SSUF].seq
- File S1. The raw sequences of the SSU rRNA gene of Blastocystis spp. used for phylogenetic analysis.   updated 8.30/ZJ-220_[SSUF].seq
- File S1. The raw sequences of the SSU rRNA gene of Blastocystis spp. used for phylogenetic analysis.   updated 8.30/ZJ-222_[SSUF].seq
- File S1. The raw sequences of the SSU rRNA gene of Blastocystis spp. used for phylogenetic analysis.   updated 8.30/ZJ-223_[SSUF].seq
- File S1. The raw sequences of the SSU rRNA gene of Blastocystis spp. used for phylogenetic analysis.   updated 8.30/ZJ-224_[SSUF].seq
- File S1. The raw sequences of the SSU rRNA gene of Blastocystis spp. used for phylogenetic analysis.   updated 8.30/ZJ-24_[SSUF].seq
- File S1. The raw sequences of the SSU rRNA gene of Blastocystis spp. used for phylogenetic analysis.   updated 8.30/ZJ-33_[SSUF].seq
- File S1. The raw sequences of the SSU rRNA gene of Blastocystis spp. used for phylogenetic analysis.   updated 8.30/ZJ-38_[SSUF].seq
- File S1. The raw sequences of the SSU rRNA gene of Blastocystis spp. used for phylogenetic analysis.   updated 8.30/ZJ-49_[SSUF].seq
- File S1. The raw sequences of the SSU rRNA gene of Blastocystis spp. used for phylogenetic analysis.   updated 8.30/ZJ-50_[SSUF].seq
- File S1. The raw sequences of the SSU rRNA gene of Blastocystis spp. used for phylogenetic analysis.   updated 8.30/ZJ-51_[SSUF].seq
- File S1. The raw sequences of the SSU rRNA gene of Blastocystis spp. used for phylogenetic analysis.   updated 8.30/ZJ-52_[SSUF].seq
- File S1. The raw sequences of the SSU rRNA gene of Blastocystis spp. used for phylogenetic analysis.   updated 8.30/ZJ-53_[SSUF].seq
- File S1. The raw sequences of the SSU rRNA gene of Blastocystis spp. used for phylogenetic analysis.   updated 8.30/ZJ-54_[SSUF].seq
- File S1. The raw sequences of the SSU rRNA gene of Blastocystis spp. used for phylogenetic analysis.   updated 8.30/ZJ-56_[SSUF].seq
- File S1. The raw sequences of the SSU rRNA gene of Blastocystis spp. used for phylogenetic analysis.   updated 8.30/ZJ-60_[SSUF].seq
- File S1. The raw sequences of the SSU rRNA gene of Blastocystis spp. used for phylogenetic analysis.   updated 8.30/ZJ-63_[SSUF].seq
- File S1. The raw sequences of the SSU rRNA gene of Blastocystis spp. used for phylogenetic analysis.   updated 8.30/ZJ-64_[SSUF].seq
- File S1. The raw sequences of the SSU rRNA gene of Blastocystis spp. used for phylogenetic analysis.   updated 8.30/ZJ-65_[SSUF].seq
- File S1. The raw sequences of the SSU rRNA gene of Blastocystis spp. used for phylogenetic analysis.   updated 8.30/ZJ-66_[SSUF].seq
- File S1. The raw sequences of the SSU rRNA gene of Blastocystis spp. used for phylogenetic analysis.   updated 8.30/ZJ-67_[SSUF].seq
- File S1. The raw sequences of the SSU rRNA gene of Blastocystis spp. used for phylogenetic analysis.   updated 8.30/ZJ-68_[SSUF].seq
- File S1. The raw sequences of the SSU rRNA gene of Blastocystis spp. used for phylogenetic analysis.   updated 8.30/ZJ-6_[SSUF].seq
- File S1. The raw sequences of the SSU rRNA gene of Blastocystis spp. used for phylogenetic analysis.   updated 8.30/ZJ-75_[SSUF].seq
- File S1. The raw sequences of the SSU rRNA gene of Blastocystis spp. used for phylogenetic analysis.   updated 8.30/ZJ-7_[SSUF].seq
- File S1. The raw sequences of the SSU rRNA gene of Blastocystis spp. used for phylogenetic analysis.   updated 8.30/ZJ-82_[SSUF].seq
- File S1. The raw sequences of the SSU rRNA gene of Blastocystis spp. used for phylogenetic analysis.   updated 8.30/ZJ-83_[SSUF].seq
- File S1. The raw sequences of the SSU rRNA gene of Blastocystis spp. used for phylogenetic analysis.   updated 8.30/ZJ-84_[SSUF].seq
- File S1. The raw sequences of the SSU rRNA gene of Blastocystis spp. used for phylogenetic analysis.   updated 8.30/ZJ-85_[SSUF].seq
- File S1. The raw sequences of the SSU rRNA gene of Blastocystis spp. used for phylogenetic analysis.   updated 8.30/ZJ-90_[SSUF].seq
- File S1. The raw sequences of the SSU rRNA gene of Blastocystis spp. used for phylogenetic analysis.   updated 8.30/ZJ-91_[SSUF].seq
- File S1. The raw sequences of the SSU rRNA gene of Blastocystis spp. used for phylogenetic analysis.   updated 8.30/ZJ-93_[SSUF].seq
- File S1. The raw sequences of the SSU rRNA gene of Blastocystis spp. used for phylogenetic analysis.   updated 8.30/ZJ-94_[SSUF].seq
- File S1. The raw sequences of the SSU rRNA gene of Blastocystis spp. used for phylogenetic analysis.   updated 8.30/ZJ-96_[SSUF].seq
- File S1. The raw sequences of the SSU rRNA gene of Blastocystis spp. used for phylogenetic analysis.   updated 8.30/ZJ-97_[SSUF].seq
- File S1. The raw sequences of the SSU rRNA gene of Blastocystis spp. used for phylogenetic analysis.   updated 8.30/ZJ-98_[SSUF].seq
- File S1. The raw sequences of the SSU rRNA gene of Blastocystis spp. used for phylogenetic analysis.   updated 8.30/ZJ-99_[SSUF].seq
- File S1. The raw sequences of the SSU rRNA gene of Blastocystis spp. used for phylogenetic analysis.   updated 8.30/ZJ-9_[SSUF].seq
- File S2. The raw sequences of the ITS gene of E. bieneusi used for phylogenetic analysis/
- File S2. The raw sequences of the ITS gene of E. bieneusi used for phylogenetic analysis/ZJ-109_[ITS2F].seq
- File S2. The raw sequences of the ITS gene of E. bieneusi used for phylogenetic analysis/ZJ-144_[ITS2F].seq
- File S2. The raw sequences of the ITS gene of E. bieneusi used for phylogenetic analysis/ZJ-148_[ITS2F].seq
- File S2. The raw sequences of the ITS gene of E. bieneusi used for phylogenetic analysis/ZJ-155_[ITS2F].seq
- File S2. The raw sequences of the ITS gene of E. bieneusi used for phylogenetic analysis/ZJ-159_[ITS2F].seq
- File S2. The raw sequences of the ITS gene of E. bieneusi used for phylogenetic analysis/ZJ-15_[ITS2F].seq
- File S2. The raw sequences of the ITS gene of E. bieneusi used for phylogenetic analysis/ZJ-164_[ITS2F].seq
- File S2. The raw sequences of the ITS gene of E. bieneusi used for phylogenetic analysis/ZJ-169_[ITS2F].seq
- File S2. The raw sequences of the ITS gene of E. bieneusi used for phylogenetic analysis/ZJ-172_[ITS2F].seq
- File S2. The raw sequences of the ITS gene of E. bieneusi used for phylogenetic analysis/ZJ-173_[ITS2F].seq
- File S2. The raw sequences of the ITS gene of E. bieneusi used for phylogenetic analysis/ZJ-174_[ITS2F].seq
- File S2. The raw sequences of the ITS gene of E. bieneusi used for phylogenetic analysis/ZJ-175_[ITS2F].seq
- File S2. The raw sequences of the ITS gene of E. bieneusi used for phylogenetic analysis/ZJ-176_[ITS2F].seq
- File S2. The raw sequences of the ITS gene of E. bieneusi used for phylogenetic analysis/ZJ-177_[ITS2F].seq
- File S2. The raw sequences of the ITS gene of E. bieneusi used for phylogenetic analysis/ZJ-178_[ITS2F].seq
- File S2. The raw sequences of the ITS gene of E. bieneusi used for phylogenetic analysis/ZJ-181_[ITS2F].seq
- File S2. The raw sequences of the ITS gene of E. bieneusi used for phylogenetic analysis/ZJ-18_[ITS2F].seq
- File S2. The raw sequences of the ITS gene of E. bieneusi used for phylogenetic analysis/ZJ-197_[ITS2F].seq
- File S2. The raw sequences of the ITS gene of E. bieneusi used for phylogenetic analysis/ZJ-19_[ITS2F].seq
- File S2. The raw sequences of the ITS gene of E. bieneusi used for phylogenetic analysis/ZJ-203_[ITS2F].seq
- File S2. The raw sequences of the ITS gene of E. bieneusi used for phylogenetic analysis/ZJ-20_[ITS2F].seq
- File S2. The raw sequences of the ITS gene of E. bieneusi used for phylogenetic analysis/ZJ-220_[ITS2F].seq
- File S2. The raw sequences of the ITS gene of E. bieneusi used for phylogenetic analysis/ZJ-221_[ITS2F].seq
- File S2. The raw sequences of the ITS gene of E. bieneusi used for phylogenetic analysis/ZJ-38_[ITS2F].seq
- File S2. The raw sequences of the ITS gene of E. bieneusi used for phylogenetic analysis/ZJ-41_[ITS2F].seq
- File S2. The raw sequences of the ITS gene of E. bieneusi used for phylogenetic analysis/ZJ-42_[ITS2F].seq
- File S2. The raw sequences of the ITS gene of E. bieneusi used for phylogenetic analysis/ZJ-45_[ITS2F].seq
- File S2. The raw sequences of the ITS gene of E. bieneusi used for phylogenetic analysis/ZJ-46_[ITS2F].seq
- File S2. The raw sequences of the ITS gene of E. bieneusi used for phylogenetic analysis/ZJ-48_[ITS2F].seq
- File S2. The raw sequences of the ITS gene of E. bieneusi used for phylogenetic analysis/ZJ-53_[ITS2F].seq
- File S2. The raw sequences of the ITS gene of E. bieneusi used for phylogenetic analysis/ZJ-67_[ITS2F].seq
- File S2. The raw sequences of the ITS gene of E. bieneusi used for phylogenetic analysis/ZJ-69_[ITS2F].seq
- File S2. The raw sequences of the ITS gene of E. bieneusi used for phylogenetic analysis/ZJ-6_[ITS2F].seq
- File S2. The raw sequences of the ITS gene of E. bieneusi used for phylogenetic analysis/ZJ-75_[ITS2F].seq
- File S2. The raw sequences of the ITS gene of E. bieneusi used for phylogenetic analysis/ZJ-79_[ITS2F].seq
- File S2. The raw sequences of the ITS gene of E. bieneusi used for phylogenetic analysis/ZJ-7_[ITS2F].seq
- File S2. The raw sequences of the ITS gene of E. bieneusi used for phylogenetic analysis/ZJ-80_[ITS2F].seq
- File S2. The raw sequences of the ITS gene of E. bieneusi used for phylogenetic analysis/ZJ-85_[ITS2F].seq
- File S2. The raw sequences of the ITS gene of E. bieneusi used for phylogenetic analysis/ZJ-94_[ITS2F].seq
- File S2. The raw sequences of the ITS gene of E. bieneusi used for phylogenetic analysis/ZJ-95_[ITS2F].seq
- File S3. The raw sequences of the bg gene of G. duodenalis used for phylogenetic analysis/
- File S3. The raw sequences of the bg gene of G. duodenalis used for phylogenetic analysis/ZJ-113_[BGF2].seq
- File S3. The raw sequences of the bg gene of G. duodenalis used for phylogenetic analysis/ZJ-148_[BGF2].seq
- File S3. The raw sequences of the bg gene of G. duodenalis used for phylogenetic analysis/ZJ-159_[BGF2].seq
- File S3. The raw sequences of the bg gene of G. duodenalis used for phylogenetic analysis/ZJ-161_[BGF2].seq
- File S3. The raw sequences of the bg gene of G. duodenalis used for phylogenetic analysis/ZJ-167_[BGF2].seq
- File S3. The raw sequences of the bg gene of G. duodenalis used for phylogenetic analysis/ZJ-171_[BGF2].seq
- File S3. The raw sequences of the bg gene of G. duodenalis used for phylogenetic analysis/ZJ-175_[BGF2].seq
- File S3. The raw sequences of the bg gene of G. duodenalis used for phylogenetic analysis/ZJ-176_[BGF2].seq
- File S3. The raw sequences of the bg gene of G. duodenalis used for phylogenetic analysis/ZJ-178_[BGF2].seq
- File S3. The raw sequences of the bg gene of G. duodenalis used for phylogenetic analysis/ZJ-181_[BGF2].seq
- File S3. The raw sequences of the bg gene of G. duodenalis used for phylogenetic analysis/ZJ-189_[BGF2].seq
- File S3. The raw sequences of the bg gene of G. duodenalis used for phylogenetic analysis/ZJ-18_[BGF2].seq
- File S3. The raw sequences of the bg gene of G. duodenalis used for phylogenetic analysis/ZJ-190_[BGF2].seq
- File S3. The raw sequences of the bg gene of G. duodenalis used for phylogenetic analysis/ZJ-192_[BGF2].seq
- File S3. The raw sequences of the bg gene of G. duodenalis used for phylogenetic analysis/ZJ-196_[BGF2].seq
- File S3. The raw sequences of the bg gene of G. duodenalis used for phylogenetic analysis/ZJ-199_[BGF2].seq
- File S3. The raw sequences of the bg gene of G. duodenalis used for phylogenetic analysis/ZJ-205_[BGF2].seq
- File S3. The raw sequences of the bg gene of G. duodenalis used for phylogenetic analysis/ZJ-20_[BGF2].seq
- File S3. The raw sequences of the bg gene of G. duodenalis used for phylogenetic analysis/ZJ-211_[BGF2].seq
- File S3. The raw sequences of the bg gene of G. duodenalis used for phylogenetic analysis/ZJ-213_[BGF2].seq
- File S3. The raw sequences of the bg gene of G. duodenalis used for phylogenetic analysis/ZJ-220_[BGF2].seq
- File S3. The raw sequences of the bg gene of G. duodenalis used for phylogenetic analysis/ZJ-225_[BGF2].seq
- File S3. The raw sequences of the bg gene of G. duodenalis used for phylogenetic analysis/ZJ-28_[BGF2].seq
- File S3. The raw sequences of the bg gene of G. duodenalis used for phylogenetic analysis/ZJ-39_[BGF2].seq
- File S3. The raw sequences of the bg gene of G. duodenalis used for phylogenetic analysis/ZJ-48_[BGF2].seq
- File S3. The raw sequences of the bg gene of G. duodenalis used for phylogenetic analysis/ZJ-56_[BGF2].seq
- File S3. The raw sequences of the bg gene of G. duodenalis used for phylogenetic analysis/ZJ-57_[BGF2].seq
- File S3. The raw sequences of the bg gene of G. duodenalis used for phylogenetic analysis/ZJ-63_[BGF2].seq
- File S3. The raw sequences of the bg gene of G. duodenalis used for phylogenetic analysis/ZJ-64_[BGF2].seq
- File S3. The raw sequences of the bg gene of G. duodenalis used for phylogenetic analysis/ZJ-68_[BGF2].seq
- File S3. The raw sequences of the bg gene of G. duodenalis used for phylogenetic analysis/ZJ-69_[BGF2].seq
- File S3. The raw sequences of the bg gene of G. duodenalis used for phylogenetic analysis/ZJ-6_[BGF2].seq
- File S3. The raw sequences of the bg gene of G. duodenalis used for phylogenetic analysis/ZJ-74_[BGF2].seq
- File S3. The raw sequences of the bg gene of G. duodenalis used for phylogenetic analysis/ZJ-75_[BGF2].seq
- File S3. The raw sequences of the bg gene of G. duodenalis used for phylogenetic analysis/ZJ-76_[BGF2].seq
- File S3. The raw sequences of the bg gene of G. duodenalis used for phylogenetic analysis/ZJ-78_[BGF2].seq
- File S3. The raw sequences of the bg gene of G. duodenalis used for phylogenetic analysis/ZJ-7_[BGF2].seq
- File S3. The raw sequences of the bg gene of G. duodenalis used for phylogenetic analysis/ZJ-80_[BGF2].seq
- File S3. The raw sequences of the bg gene of G. duodenalis used for phylogenetic analysis/ZJ-85_[BGF2].seq
- File S3. The raw sequences of the bg gene of G. duodenalis used for phylogenetic analysis/ZJ-94_[BGF2].seq
- File S3. The raw sequences of the bg gene of G. duodenalis used for phylogenetic analysis/ZJ-95_[BGF2].seq
- File S3. The raw sequences of the bg gene of G. duodenalis used for phylogenetic analysis/ZJ-9_[BGF2].seq
- Table S1. Multilocus characterization of G. duodenalis  isolates based on bg, tpi and gdh genes.xlsx
- Table S2. GenBank accession numbers of all SSU rRNA gene  reference sequences of Blastocystis spp. used for phylogenetic analysis.pdf
- Table S3. GenBank accession numbers of all ITS gene reference sequences of E. bieneusi used for phylogenetic analysis.pdf
- Table S4. GenBank accession numbers of all bg gene reference sequences of G. duodenalis used for phylogenetic analysis.pdf
