# Supplementary material for: Occurrence and Genotypic Identification of Blastocystis spp., Enterocytozoon bieneusi, and Giardia duodenalis in Leizhou Black Goats in Zhanjiang City, Guangdong Province, China
Source: Animals (Basel). 2023 Aug 31;13(17):2777. doi: 10.3390/ani13172777 (PMC10486513; doi:10.3390/ani13172777)
Supplement: Supplementary file 1 [file animals-13-02777-s001.zip › File S1. The raw sequences of the SSU rRNA gene of Blastocystis spp. used for phylogenetic analysis. updated 8.30/ZJ-64_[SSUF].seq]

^^
AATATTCTACTTTGAAACTGCCAATGGCTCATTATATCAATTATAATTTATTTGATGAAATGTACTACTTGGATAACCGTAATAATTCTAAAGCTAATACCTGATCAATTCCTCCACTTTGAAAAGGTGTATTTATTAAAATGAAAACCAATAGACTTTGTCTGTTTGTGAGTAATAATAACTTGTCATATCGCATGCTTAGGTAGCGATGTGTCTTTTAAGTTTCTGCCCTATCAGCTTTCGATGGTAGTGTATTGGACTACCATGGCAGTAACGGGTAACGAAGAATTTGGGTTCGATTTCGGAGAGGGAGCCTGAGAGACGGCTACCACATCCAAGGAAGGCAGCAGGCGCGTAAATTACCCAATCCTGACACAGGGAGGTAGTGACAATAAATCACAATGCGGAACTTCTGTTTTGCAATTGGATTGAGAACAACGCACAACACTTATCGATAAACAATTGGAGGGCAAGTCTGGTGCCAGCAGCCGCGGTAATTCCAGCTCCAATAGCGTATATTAA
