# Supplementary material for: Occurrence and Genotypic Identification of Blastocystis spp., Enterocytozoon bieneusi, and Giardia duodenalis in Leizhou Black Goats in Zhanjiang City, Guangdong Province, China
Source: Animals (Basel). 2023 Aug 31;13(17):2777. doi: 10.3390/ani13172777 (PMC10486513; doi:10.3390/ani13172777)
Supplement: Supplementary file 1 [file animals-13-02777-s001.zip › File S2. The raw sequences of the ITS gene of E. bieneusi used for phylogenetic analysis/ZJ-18_[ITS2F].seq]

^^
CGTAACAAGGTTTCAGTTGGAGAACCAGCTGAAGGATCATTTTCAGTTTTTAGGGTGTGAGTATCGGAATGTATAGTAGGTGATGTATGTGTGTATGGGGGATGCCGAGGGGACCCGCGGTGCGGTGGTGTGTGTAGGCGTGAGAGCGTATCTGTAAGTGTGAGGGATGTAGCTGCAGTGAGTTAGAGATGGTTCCATGAGGAATAGTGGGATTGGTACACGATGGGTTGGATGGAGAATGATGTGTGTATGGGTGAGGAAAATCGGAGGTTGCGGTGCGAGCGGCAGTAGGGTGCCATCAAGAGGTGTATTTG
