# Supplementary material for: Occurrence and Genotypic Identification of Blastocystis spp., Enterocytozoon bieneusi, and Giardia duodenalis in Leizhou Black Goats in Zhanjiang City, Guangdong Province, China
Source: Animals (Basel). 2023 Aug 31;13(17):2777. doi: 10.3390/ani13172777 (PMC10486513; doi:10.3390/ani13172777)
Supplement: Supplementary file 1 [file animals-13-02777-s001.zip › Table S1. Multilocus characterization of G. duodenalis isolates based on bg, tpi and gdh genes.xlsx]

## Sheet: Sheet2
	Table S1. Multilocus characterization of G. duodenalis isolates based on bg, tpi and gdh genes
	Serial number of samples	Age	Genotype or subtype
			bg	gdh	tpi
	ZJ-6	Growing goats (4-18 months)	E	E36	E
	ZJ-7		E12	E36	E
	ZJ-9		E	E36	-
	ZJ-10		-	E36	-
	ZJ-18		E	E34	-
	ZJ-19		-	E36	-
	ZJ-20		E12	E34	E
	ZJ-28		E	E36	E
	ZJ-33		-	E34	E
	ZJ-34		-	-	E
	ZJ-37		-	E34	-
	ZJ-39		E12	E34	E
	ZJ-48		E12	-	E
	ZJ-94		E	E36	E
	ZJ-95		E12	-	E
	ZJ-143		-	E34	-
	ZJ-146		-	E34	E
	ZJ-148		E	E34	-
	ZJ-155		-	E36	-
	ZJ-159		E12	E34	E
	ZJ-161		E	E36	E
	ZJ-163		-	E36	-
	ZJ-167		E	E36	-
	ZJ-169		-	-	E
	ZJ-171		E12	E34	E
	ZJ-175		E12	E36	E
	ZJ-56	Reserve goats (19-30 months)	E	E34	-
	ZJ-57		E	E34	-
	ZJ-63		E	-	-
	ZJ-64		E	-	-
	ZJ-67		-	E34	-
	ZJ-68		E	E36	-
	ZJ-69		E	E34	-
	ZJ-74		E12	E36	-
	ZJ-75		E	E34	-
	ZJ-76		AⅠ	E36	-
	ZJ-78		E	-	-
	ZJ-79		-	E36	E
	ZJ-80		E	-	E
	ZJ-176		E	E34	-
	ZJ-178		E	E34	-
	ZJ-181		E	-	-
	ZJ-189		E	E34	-
	ZJ-190		E12	E36	-
	ZJ-192		E	E34	-
	ZJ-196		E	-	-
	ZJ-197		-	E36	E
	ZJ-199		E	E36	-
	ZJ-203		-	E34	-
	ZJ-205		E	-	-
	ZJ-211		AⅠ	E36	-
	ZJ-213		E	-	E
	ZJ-85	Adult goats (＞30months)	E	E36	E
	ZJ-113		E	-	-
	ZJ-220		E12	E36	E
	ZJ-225		E	-	-
	(-) indicates that no data were obtained
